# Supplementary material for: Differences in macular capillary parameters between healthy black and white subjects with Optical Coherence Tomography Angiography (OCTA)
Source: PLoS One. 2019 Oct 9;14(10):e0223142. doi: 10.1371/journal.pone.0223142 (PMC6785112; doi:10.1371/journal.pone.0223142)
Supplement: S1 Table — Each row depicts the spherical equivalent (SEq, as calculated as the sum of spherical error and half the value of cylindrical error), spherical error, cylindrical error, and OCTA Angioretina values of each eye that was imaged. OCTA Angioretina values include the superficial (spf) and deep vessel density in the whole 3x3mm macular image; area of the fovea; parafovea; superior and inferior hemifields of the 3x3mm macular image; the temporal, superior, nasal, and inferior quadrants; and the choroid blood flow area in the 3x3mm macular image, parafovea, and area of the fovea. The status of tobacco use and smoking, and packs per day of tobacco cigarettes, are also depicted. The table at the bottom of this data depict the following information for the 2 analyzed black and white groups: number of eyes, gender distribution, age, signal strength intensity (SSI), and spherical equivalent (SEq). (XLSX) [file pone.0223142.s001.xlsx]

## Sheet: SHEET 1
Randomly generated code for each subject	spherical equivalent (SEq) (algebraic sum in diopters (D)=sphere+0.5cylinder)	Spherical error	Cylindrical error	Angioretina values	angioretina signal intensity	Superficial layer	Start offset(um)	End Layer	End Offsett(um)	spf Whole image vessels	spf Fovea	spf ParaFovea	spf Superior-Hemi	spf Inferior-Hemi	spf Temporal	spf Superior	spf Nasal	spf Inferior	Deep layer	Start offset(um)	End Layer	End Offsett(um)	deep Whole Image vessels	deep Fovea	deep ParaFovea	deep Superior-Hemi	deep Inferior-Hemi	deep Temporal	deep Superior	deep Nasal	deep Inferior		regular smoker or tobacco use	packs per day		3x3mm macular image choroid Blood Flow Area	parafovea choroid Blood Flow Area	fovea choroid Blood Flow Area
946123	-1	-1	0		81	ILM	3	IPL	15	55.4	25.98	57.88	57.84	57.92	56.29	58.95	56.41	59.85	IPL	15	IPL	70	61.27	25.18	64.21	64.41	64.01	63.34	65.65	62.93	64.89		no	0		60.5592	60.5625	60.533
946123	-0.625	-0.75	0.25		73	ILM	3	IPL	15	54.58	25.51	57.68	56.98	58.38	56.73	57.93	56.15	59.9	IPL	15	IPL	70	59.66	26.04	63.41	62.97	63.86	60.51	65.47	62.24	65.43		no	0		59.5137	59.4949	59.6649
52291	-6	-6	0		67	ILM	3	IPL	15	52.46	28.79	54.22	55.04	53.4	53.83	55.59	54.21	53.26	IPL	15	IPL	70	57.58	30.69	59.97	60.63	59.31	60.31	60.67	60.43	58.45		no	0		59.6897	59.7275	59.383
52291	-5.75	-5.75	0		70	ILM	3	IPL	15	50.61	28.76	52.7	53.7	51.71	51.56	55.56	50.85	52.89	IPL	15	IPL	70	57.03	32.61	59.2	61.03	57.39	58.81	63.15	56.27	58.63		no	0		60.731	60.6795	61.1392
200594	2.375	1.75	1.25		63	ILM	3	IPL	15	52.46	31.89	55.41	55.02	55.8	54.41	54.43	54.9	57.87	IPL	15	IPL	70	59.59	32.97	63.61	62.84	64.38	63.01	61.74	63.19	66.49		no	0		61.1848	61.254	60.6329
200594	1.5	1.5	0		82	ILM	3	IPL	15	53.64	29.95	55.6	55.89	55.33	52.88	55.48	57.52	56.19	IPL	15	IPL	70	60.27	33.15	62.48	62.12	62.82	61.23	62.42	63.63	62.47		no	0		62.7099	62.5401	64.0506
760959	-6	-6.25	0.5		70	ILM	3	IPL	15	53.56	36.27	55.45	55.52	55.37	55.68	55.82	55.33	54.97	IPL	15	IPL	70	60.11	35.07	62.26	61.41	63.09	62.52	62.49	61.38	62.65		no	0		62.0215	62.0932	61.4504
760959	-6.375	-6.75	0.75		75	ILM	3	IPL	15	53.57	34.63	54.73	55.22	54.26	55.4	56.02	54.2	53.43	IPL	15	IPL	70	61.56	37.02	63.69	63.9	63.49	65.27	63.76	63.06	62.68		no	0		61.5057	61.5789	60.9091
448792	-9.5	-10	1		57	ILM	3	IPL	15	52.8	25.16	56.92	57	56.85	55.77	59.21	57.72	55.17	IPL	15	IPL	70	59.04	17.46	64.76	63.79	65.68	64.89	65.87	63.1	65.23		no	0		62.2288	62.4701	60.3053
448792	-8.625	-9	0.75		72	ILM	3	IPL	15	56.16	27.95	60.08	59.47	60.7	59.66	60.11	59.24	61.27	IPL	15	IPL	70	61.96	23.37	66.26	65.16	67.41	64.13	67.18	65.19	68.58		no	0		63.0978	63.1387	62.77
197081	0.375	0.25	0.25		79	ILM	3	IPL	15	51.77	13.92	55.86	56.18	55.54	54.5	58.5	55.22	55.22	IPL	15	IPL	70	58.42	11.22	63.03	62.74	63.31	62.39	65.08	60.87	63.77		no	0		58.3133	58.6135	55.9343
197081	0.5	0.25	0.5		74	ILM	3	IPL	15	47.09	14.21	50.42	50.64	50.18	50.75	51.29	49.69	49.89	IPL	15	IPL	70	57.98	12.47	62.18	61.84	62.54	61.98	61.8	62.23	62.77		no	0		59.7222	59.8311	58.8462
652677	-3.625	-4	0.75		84	ILM	3	IPL	15	58.12	31.91	60.45	60.73	60.17	58.37	63.14	58.69	61.65	IPL	15	IPL	70	62.11	28.6	64.31	64.44	64.19	63.4	66.08	63.47	64.35		no	0		63.0942	62.8273	65.1685
652677	-3.375	-3.75	0.75		74	ILM	3	IPL	15	55.81	28.71	58.65	59.15	58.15	57.66	60.12	57.98	58.84	IPL	15	IPL	70	60.76	24.36	63.87	63.71	64.03	62.82	65.32	62.08	65.26		no	0		62.6197	62.5634	63.0711
440823	0.5	0.5	0		82	ILM	3	IPL	15	56.54	26.38	59.37	59.79	58.96	57.93	61.6	57.59	60.17	IPL	15	IPL	70	59.74	24.15	62.97	62.94	63	60.72	64.88	61.99	63.99		no	0		60.0994	60.24	58.9873
440823	0.375	0.25	0.25		80	ILM	3	IPL	15	55.61	28.5	57.78	58.43	57.11	56.3	59.62	56.85	58.29	IPL	15	IPL	70	58.93	25.38	61.68	61.65	61.71	59.97	62.86	61.25	62.63		no	0		61.6466	61.5348	62.5316
381039	-3.625	-3.75	0.25		63	ILM	3	IPL	15	55	26.06	58.11	59.11	57.11	56.49	58.87	58.54	58.54	IPL	15	IPL	70	61	28.44	64.32	64.87	63.76	63.65	65.48	63.65	64.5		no	0		61.1989	61.231	60.9415
381039	-3.5	-3.75	0.5		61	ILM	3	IPL	15	54.46	28.84	57.46	58.61	56.32	55.1	60.5	58.19	56.22	IPL	15	IPL	70	60.39	29.36	63.27	63.82	62.72	61	66.29	63.27	62.66		no	0		62.4489	62.71	60.3558
451179	-1.25	-1.5	0.5		51	ILM	3	IPL	15	42.24	31.06	43.6	45.9	41.38	45.39	45.83	41.65	41.61	IPL	15	IPL	70	52.26	33.16	54.58	56.21	52.99	53.96	56.8	53.99	53.66		no	0		57.224	57.5207	54.8052
451179	-1.625	-1.25	-0.75		57	ILM	3	IPL	15	48.76	30.71	50.32	52.79	47.89	51.81	51.66	51.23	46.69	IPL	15	IPL	70	58.9	26.66	60.97	63.28	58.7	60.66	64.22	61.12	58.04		no	0		62.4858	62.2599	64.2677
543123	-5.75	-5.75	0		59	ILM	3	IPL	15	53.86	30.19	57.05	58.18	55.93	53.82	59.24	58.28	56.72	IPL	15	IPL	70	61.6	33.14	64.72	65.85	63.6	62.11	66.7	64.63	65.31		no	0		61.5613	61.6778	60.6329
543123	-5	-5	0		63	ILM	3	IPL	15	39.88	23.55	41.84	42.93	40.77	41.79	42.12	43.58	39.99	IPL	15	IPL	70	55.27	34.24	57.56	57.77	57.35	58.19	56.58	58.31	57.15		no	0		57.9675	58.7647	51.5883
931025	-2.5	-2.5	0		65	ILM	3	IPL	15	52.08	31.49	54.52	53.81	55.2	53.08	55.03	54.63	55.34	IPL	15	IPL	70	61.72	32	64.85	64.15	65.53	63.64	63.75	66	65.97		no	0		63.7926	63.6407	65.0064
931025	-3.5	-3.5	0		68	ILM	3	IPL	15	53.12	34.01	56.26	55.73	56.78	55.84	56.37	56.58	56.26	IPL	15	IPL	70	63.6	36.13	67.07	66.5	67.64	65.9	68.41	65.92	67.95		no	0		62.9901	62.9142	63.6015
823766	-4.5	-4.5	0		73	ILM	3	IPL	15	52.67	36.76	54.56	54.78	54.34	52.8	55.7	53.87	55.88	IPL	15	IPL	70	62.22	45.06	63.57	64.07	63.08	63.18	64.85	62.72	63.55		no	0		60.0593	59.8411	61.8135
823766	-4.25	-4.25	0		64	ILM	3	IPL	15	51.7	38.29	53.74	53.92	53.55	52.68	53.89	54.6	53.79	IPL	15	IPL	70	60.95	43.44	62.77	62.62	62.93	63.12	62.68	63.47	61.83		no	0		59.512	59.604	58.7786
948455	-5.125	-6	1.75		69	ILM	3	IPL	15	45.31	30.96	47.06	46.72	47.4	45.2	47.32	47.96	47.8	IPL	15	IPL	70	55.86	39.03	57.52	57.92	57.14	55.05	59.56	57.15	58.41		no	0		58.6663	58.9622	56.2897
948455	-4.75	-5.5	1.5		73	ILM	3	IPL	15	48.87	33.1	51.4	52.53	50.27	49.39	54.88	51.63	49.81	IPL	15	IPL	70	59.18	40.64	61.67	62.05	61.3	61.1	63.52	60.31	61.8		no	0		59.1683	59.1149	59.5934
759532	-2	-2	0		78	ILM	3	IPL	15	55.93	29.3	59.02	58.72	59.32	59.02	60.02	57.28	59.76	IPL	15	IPL	70	62.84	28.99	65.62	65.28	65.96	64.54	68.35	62.43	67.18		no	0		57.6597	57.7792	56.7089
759532	-0.625	-1	0.75		77	ILM	3	IPL	15	55.68	28.52	57.66	58.36	56.97	57.48	58.74	58.05	56.43	IPL	15	IPL	70	61.83	28.64	63.9	64.65	63.16	62.99	65.84	63.23	63.66		no	0		58.7284	58.896	57.4121
328334	-1.5	-2.25	1.5		71	ILM	3	IPL	15	52.74	17.1	56.41	56.89	55.93	56.05	57.09	55.56	56.91	IPL	15	IPL	70	58.13	18.65	61.81	61.66	61.96	63.04	62.05	60.38	61.84		no	0		60.7123	60.7856	60.1266
328334	-1.75	-2.5	1.5		72	ILM	3	IPL	15	50.55	16.22	54.42	54.31	54.52	53.56	53.68	54.91	55.52	IPL	15	IPL	70	58.13	18.45	62.01	61.63	62.39	61.62	61.44	62.05	62.93		no	0		61.5471	61.7689	59.7419
433968	-2.625	-2.75	0.25		77	ILM	3	IPL	15	52.93	34.66	55.55	55.91	55.18	53.95	57.82	54.83	55.59	IPL	15	IPL	70	57.98	33.71	60.68	60.69	60.68	59.68	62.49	59.83	60.72		no	0		59.5522	59.7065	58.3227
433968	1.375	1	0.75		76	ILM	3	IPL	15	54.14	32.21	56.8	56.7	56.89	56.44	56.92	56.88	56.96	IPL	15	IPL	70	59.44	32.94	61.52	61.61	61.44	60.99	62.31	61.73	61.1		no	0		58.4626	58.4036	58.9263
916468	-0.125	-0.25	0.25		77	ILM	3	IPL	15	53.91	33.6	55.61	56.47	54.71	53.73	57.86	53.92	57.03	IPL	15	IPL	70	61.72	29.92	64.56	65	64.09	62.65	66.43	63.93	65.29		no	0		58.9435	58.9021	59.2784
916468	-0.25	-0.25	0		87	ILM	3	IPL	15	53.88	30.87	55.65	54.97	56.35	54.11	56.48	54.58	57.42	IPL	15	IPL	70	60.39	28.58	63.06	62.57	63.56	61.3	64.14	62.09	64.7		no	0		59.9463	59.7328	61.6456
838536	-6.5	-6.5	0		67	ILM	3	IPL	15	58.06	35.65	59.96	59.98	59.93	57.81	61.12	60.03	60.89	IPL	15	IPL	70	65.29	39.01	67.99	67.57	68.42	67.26	68.07	68.72	67.91		no	0		62.7445	62.5718	64.1221
838536	-5.5	0	0		57	ILM	3	IPL	15	54.56	33.87	56.56	57.32	55.8	56.4	58.14	56.27	55.46	IPL	15	IPL	70	61.62	36.42	64.02	63.5	64.53	64.97	64.71	62.59	63.78		no	0		61.6813	61.986	59.2308
904884	-0.75	-0.75	0		74	ILM	3	IPL	15	53.03	33.2	55.18	54.37	55.99	53.63	53.7	56.47	56.97	IPL	15	IPL	70	60.74	31.23	63.32	63.36	63.27	61.47	64.93	63.83	63.04		no	0		61.4817	61.6183	60.3846
904884	-1	-1	0		79	ILM	3	IPL	15	56.61	36.44	59.16	58.7	59.61	57.76	60.98	57.36	60.62	IPL	15	IPL	70	61.15	32.98	64.04	64.27	63.82	63.2	66.11	62.02	64.95		no	0		62.5975	63.0198	59.3009
254527	-8.875	-8	-1.75		67	ILM	3	IPL	15	51.45	24.17	54.04	55.02	53.1	53.19	57.19	52.08	53.9	IPL	15	IPL	70	60.01	26.17	63.32	63.9	62.76	62.84	65.19	62.41	62.95		no	0		62.5546	62.7164	61.2782
570389	-0.75	-0.75	0		67	ILM	3	IPL	15	50.68	27.34	53.35	53.12	53.57	53.62	54.2	53.13	52.5	IPL	15	IPL	70	59.43	27.92	62.97	63.13	62.82	61.78	63.81	62.49	63.86		no	0		60.6718	60.7325	60.1804
570389	-1	-1	0		69	ILM	3	IPL	15	52.28	26.21	54.63	55.8	53.49	51.82	57.39	55.71	53.69	IPL	15	IPL	70	60.98	27.59	63.59	63.81	63.37	61.81	65.54	61.89	65.19		no	0		62.1476	62.2927	60.9911
726721	-6.5	-6.5	0		59	ILM	3	IPL	15	48.79	34.37	51.21	49.74	52.67	49.88	51.14	50.19	53.63	IPL	15	IPL	70	59.14	36.56	61.76	61.37	62.15	59.86	63.05	61.57	62.57		no	0		62.2398	62.4542	60.5128
726721	-7	-7	0		59	ILM	3	IPL	15	48.88	35.33	50.85	51.79	49.91	51.84	52.25	50.92	48.4	IPL	15	IPL	70	57.94	35.57	60.7	61.32	60.07	59.7	63.13	60.49	59.49		no	0		62.7049	63.0035	60.2597
322227	-0.875	-1	0.25		70	ILM	3	IPL	15	53.53	31.66	55.55	54.87	56.19	54.77	54.75	54.95	57.63	IPL	15	IPL	70	61.89	32.33	64.59	64.89	64.31	64.13	65.29	63.69	65.31		no	0		63.4956	63.3965	64.3041
322227	-1.375	-1.75	0.75		78	ILM	3	IPL	15	55.28	34.58	57.26	57.34	57.18	56.48	58.47	55.79	58.3	IPL	15	IPL	70	61.87	34.19	64.53	64.94	64.12	62.83	65.93	64.3	65.06		no	0		63.9062	63.6785	65.7289
938883	-0.75	-0.75	0		81	ILM	3	IPL	15	55.21	33.49	57.75	58.42	57.1	56.63	59.32	56.82	58.23	IPL	15	IPL	70	61.71	35.01	64.25	64.07	64.43	62.59	65.26	63.33	65.82		no	0		63.4236	63.2514	64.803
938883	-0.5	-0.5	0		77	ILM	3	IPL	15	56.42	35.73	58.78	58.75	58.82	58.26	59.68	58.29	58.88	IPL	15	IPL	70	63.21	37.5	65.33	65.05	65.61	64.05	66.3	65.02	65.93		no	0		64.6967	64.7143	64.557
672303	-2.5	-2.5	0		65	ILM	3	IPL	15	49.11	34.34	49.57	46.73	52.44	46.66	46.89	48.77	56.07	IPL	15	IPL	70	58.66	33.49	60.87	57	64.79	57.69	56.7	62.17	67.02		no	0		61.6304	61.6605	61.3924
672303	-2.75	-2.75	0		68	ILM	3	IPL	15	51.66	38.01	52.39	53.44	51.34	52.65	52.68	54.02	50.24	IPL	15	IPL	70	60.63	29.45	63.64	64.01	63.26	62.84	63.25	64.68	63.79		no	0		62.7445	62.7254	62.8971
464743	-0.25	-0.25	0		76	ILM	3	IPL	15	55.27	26.86	58.34	58.31	58.38	57.1	61.1	56.9	58.28	IPL	15	IPL	70	62.95	26.77	66.9	66.42	67.37	66.37	68.26	64.67	68.29		no	0		61.0688	61.1658	60.3015
464743	-0.75	-0.75	0		74	ILM	3	IPL	15	56.58	29.63	59.51	59.97	59.06	57.64	60.74	59.09	60.64	IPL	15	IPL	70	63.97	28.93	67.7	68.17	67.25	67.02	69.02	67.16	67.7		no	0		62.5745	62.5839	62.5
59411	-2.75	-2.75	0		71	ILM	3	IPL	15	51.31	25.8	54.28	55.06	53.52	54.79	55.1	53.39	53.87	IPL	15	IPL	70	61.34	29.12	64.82	64.72	64.91	64.61	64.77	64.36	65.51		no	0		61.7814	61.8563	61.1688
59411	-2.5	-3	1		66	ILM	3	IPL	15	52.01	27.23	55.37	55.9	54.86	55.43	58.16	53.85	54.22	IPL	15	IPL	70	61.4	29.92	64.62	64.67	64.58	63.75	67.14	63.6	64.17		no	0		62.9169	62.996	62.2971
315948	-0.875	-1	0.25		81	ILM	3	IPL	15	58.69	31.61	61.18	61.05	61.32	60.16	61.55	61.07	61.95	IPL	15	IPL	70	63.18	29.73	66.16	66.21	66.1	63.47	67.89	65.35	67.92		no	0		65.0509	64.7507	67.4807
315948	-1	-1	0		66	ILM	3	IPL	15	55.27	31.22	57.78	57.94	57.61	57.42	58.44	55.84	59.41	IPL	15	IPL	70	60.45	29.5	63.33	64.02	62.65	63.28	64.1	62.28	63.69		no	0		63.5179	63.5144	63.5456
189660	-6.5	-6.5	0		66	ILM	3	IPL	15	52.92	39.61	54.31	56.11	52.53	54.59	57.28	54.21	51.17	IPL	15	IPL	70	63.06	44	64.72	64.86	64.58	64.2	65.45	63.97	65.22		no	0		63.4979	63.3503	64.6617
189660	-4.75	-4.75	0		67	ILM	3	IPL	15	50.29	34.12	51.89	51.48	52.28	50.02	52.86	51.96	52.76	IPL	15	IPL	70	58.16	41.24	60.2	58.91	61.45	58.71	60.02	59.62	62.4		no	0		60.1643	60.6466	56.2821
808310	-2.375	-3	1.25		67	ILM	3	IPL	15	50.79	32.23	53.12	53.33	52.92	52.26	54.38	52.91	52.92	IPL	15	IPL	70	60.16	32.97	62.86	61.94	63.79	61.57	64.92	59.55	65.42		no	0		63.9365	63.6436	66.2835
808310	-1.875	-2.5	1.25		63	ILM	3	IPL	15	52.05	31.09	55.17	55.09	55.25	52.33	57.29	54.58	56.47	IPL	15	IPL	70	58.44	30.26	62.3	61.94	62.67	60.77	64.35	60.47	63.62		no	0		64.9451	64.7636	66.4112
287686	-1	-1	0		78	ILM	3	IPL	15	55.41	34.25	57.66	57.56	57.75	54.72	60.13	57.43	58.37	IPL	15	IPL	70	62.46	37.6	65.06	64.9	65.23	63.2	66.96	65.26	64.85		no	0		63.2765	63.2943	63.1307
287686	-1	-1	0		79	ILM	3	IPL	15	54.73	33.98	56.72	56.5	56.94	55.27	56.78	57.51	57.32	IPL	15	IPL	70	61.56	35.37	63.91	63.6	64.23	62.56	64.31	64.37	64.4		no	0		64.1007	64.0121	64.8196
127168	-2	-2	0		72	ILM	3	IPL	15	56.35	38.28	58.66	58.43	58.89	57.69	58.87	59.49	58.61	IPL	15	IPL	70	63.82	41.65	66.13	65.45	66.82	65.24	66.38	66.63	66.27		no	0		63.7046	63.6132	64.4304
127168	-2	-2	0		67	ILM	3	IPL	15	43.21	36.94	44.08	45.92	42.24	43.14	48.28	43.29	41.56	IPL	15	IPL	70	57.03	44.35	58.63	59.02	58.24	57.27	61.42	58.57	57.22		no	0		64.517	64.5434	64.3041
468511	-4.5	-4.5	0		70	ILM	3	IPL	15	52.53	25.27	55.45	55.26	55.64	53.08	57.07	55.24	56.45	IPL	15	IPL	70	60.01	26.29	62.86	63.64	62.09	60.75	65.4	61.99	63.33		no	0		61.0138	61.5214	56.9427
468511	-4.5	-4.5	0		75	ILM	3	IPL	15	55.48	28.16	59.05	59.47	58.63	57.13	60.81	58.24	60.04	IPL	15	IPL	70	62.02	27.02	65.32	65.89	64.76	63.59	67.91	63.89	65.92		no	0		62.895	63.1882	60.5398
429741	-7.5	-7	-1		57	ILM	3	IPL	15	51.34	37.39	52.83	54.03	51.63	51.43	55.6	52.17	52.07	IPL	15	IPL	70	60.76	39.74	62.79	63.16	62.41	60.76	65.02	62.17	63.13		no	0		62.0607	61.9268	63.1443
429741	-7	-6.5	-1		56	ILM	3	IPL	15	53.11	38.86	55.2	55.46	54.94	54.32	55.86	55.3	55.31	IPL	15	IPL	70	60.75	34.66	63.63	64.3	62.95	63.08	64.9	62.57	63.97		no	0		62.0979	62.0501	62.4688
261941	-0.125	-0.25	0.25		77	ILM	3	IPL	15	53.71	28.02	55.96	55.12	56.78	54.32	57.76	53.76	57.94	IPL	15	IPL	70	58.91	32.06	60.99	61.07	60.9	59.96	63.24	59.88	60.85		no	0		62.3311	62.3933	61.8252
261941	0.25	0.25	0		72	ILM	3	IPL	15	50.72	26.31	53.4	52.83	53.96	50.94	53.06	55.03	54.59	IPL	15	IPL	70	58.75	30.92	61.4	61.98	60.83	60.59	62.4	61.1	61.52		no	0		62.6375	62.6227	62.7577
803863	-4.875	-5.5	1.25		70	ILM	3	IPL	15	54.31	30.87	57.59	58.01	57.19	56.74	58.07	59.09	56.5	IPL	15	IPL	70	61.49	35.85	64.54	64.85	64.24	63.06	65.91	65.22	64.05		no	0		63.2142	63.2747	62.7353
803863	-4.875	-5.75	1.75		67	ILM	3	IPL	15	53.26	32.48	55.75	55.64	55.85	55.69	55.79	55.42	56.09	IPL	15	IPL	70	61.7	35.88	64.26	64.48	64.06	63.33	64.38	64.95	64.4		no	0		63.5987	63.5474	64.0103
52022	-3.5	-3.75	0.5		71	ILM	3	IPL	15	55.78	39.27	57.33	57.02	57.65	56.59	57.24	57.25	58.29	IPL	15	IPL	70	62.04	39.47	63.89	64.11	63.66	63.57	64.88	63.42	63.65		no	0		63.3329	63.4065	62.7401
52022	-2.5	-3	1		72	ILM	3	IPL	15	53.92	36.91	56.15	57.01	55.28	55.48	57.28	56.06	55.76	IPL	15	IPL	70	60.49	38.44	62.08	62.39	61.77	61.43	63.2	62.82	60.86		no	0		63.2243	63.4278	61.5877
425482	0.375	0.25	0.25		75	ILM	3	IPL	15	53.58	31.64	56.11	56.02	56.21	55.95	56.52	55.43	56.55	IPL	15	IPL	70	62.63	33.98	65.47	65.33	65.62	66.08	65.77	64.93	65.11		no	0		63.6338	63.5557	64.2674
425482	0.25	0.25	0		78	ILM	3	IPL	15	52.51	30.08	55.27	55.28	55.26	53.25	56.19	54.73	56.89	IPL	15	IPL	70	61.07	31.14	64.48	63.62	65.33	64.02	65.01	62.79	66.05		no	0		63.3376	63.263	63.9201
671829	-1	-1	0		81	ILM	3	IPL	15	55.87	29.83	58.51	57.9	59.11	57.32	57.41	59.05	60.27	IPL	15	IPL	70	63.01	23.77	66.55	67.73	65.38	66.1	68.33	66.36	65.42		no	0		62.5992	62.6256	62.3888
671829	-0.375	-0.5	0.25		74	ILM	3	IPL	15	53.23	28.12	56.06	55.77	56.35	55.07	56.67	54.94	57.53	IPL	15	IPL	70	59.99	25.47	62.92	62.71	63.14	61.36	63.8	62.22	64.3		no	0		62.0465	62.0013	62.4051
871442	-0.25	-0.25	0		70	ILM	3	IPL	15	56.06	30.28	58.84	58.8	58.89	58.54	59.69	58.08	59.06	IPL	15	IPL	70	60.51	29.68	63.81	64.3	63.33	63.51	65.03	63.77	62.95		no	0		62.9404	62.9753	62.6598
871442	0	0	0		84	ILM	3	IPL	15	56.03	28.74	59.02	59	59.03	57.04	60.72	58.49	59.79	IPL	15	IPL	70	62.06	30.45	64.99	65.2	64.78	64.28	65.5	64.59	65.56		no	0		63.385	63.4966	62.484
793466	-2.5	-3	1		78	ILM	3	IPL	15	54.44	28.88	57.92	58.97	56.91	57.74	60.32	56.37	57.4	IPL	15	IPL	70	61.6	32.37	64.84	64.79	64.89	64.6	65.78	63.12	65.92		no	0		62.6221	62.7632	61.5094
793466	-2.875	-3.5	1.25		76	ILM	3	IPL	15	51.42	25.68	54.45	55.5	53.42	54.46	54.29	53.99	55.04	IPL	15	IPL	70	61.11	27.71	64.07	64.43	63.72	64.53	63.97	63.05	64.69		no	0		60.8622	60.8868	60.6641
745488	0.25	0.25	0		84	ILM	3	IPL	15	51.4	26.05	53.82	53.7	53.94	51.96	54.36	52.67	56.32	IPL	15	IPL	70	56.89	25.03	59.26	58.44	60.06	57.65	59.84	59.14	60.47		no	0		62.226	62.3133	61.5481
745488	0.25	0	0.5		75	ILM	3	IPL	15	50.87	27.56	53.4	53.27	53.54	51.35	55.29	53.11	53.92	IPL	15	IPL	70	56.45	27.66	59.11	59.22	59.01	57.94	61.35	58.37	58.87		no	0		59.5787	59.4917	60.2828
505369	-6	-6	0		78	ILM	3	IPL	15	54.47	28.17	57.26	56.8	57.72	55.61	58.35	56.58	58.5	IPL	15	IPL	70	61.33	33.29	63.83	64.16	63.49	62.35	65.61	63.58	63.76		no	0		62.2254	62.1767	62.6098
505369	-6	-6	0		72	ILM	3	IPL	15	53.5	29.73	55.75	55.55	55.94	53.85	56.69	57.05	55.43	IPL	15	IPL	70	61.86	35.36	63.97	64.21	63.74	62.48	64.38	65.48	63.58		no	0		63.2001	63.1795	63.3676
163548	-1.375	-2.5	2.25		71	ILM	3	IPL	15	50.13	25.23	52.52	53.11	51.93	51.04	54.83	50.27	53.93	IPL	15	IPL	70	58.22	29.88	61.1	61.45	60.76	59.32	63.41	59.32	62.36		no	0		60.6513	60.7523	59.8485
163548	-1.625	-2.75	2.25		66	ILM	3	IPL	15	50.03	22.36	53.06	53.54	52.58	51.85	54.61	52.2	53.62	IPL	15	IPL	70	58.3	28.64	61.66	61.77	61.56	60.73	62.51	61.62	61.82		no	0		59.8639	59.8089	60.3093
684351	-1.875	-2	0.25		64	ILM	3	IPL	15	51.33	31.58	54.28	53.87	54.69	55.43	52.81	53.1	55.71	IPL	15	IPL	70	59.52	31.99	63.15	63.27	63.03	63.22	62.17	62.88	64.3		no	0		63.3773	63.1034	65.5928
684351	-1.875	-2	0.25		64	ILM	3	IPL	15	52.77	35.62	56.03	57.51	54.57	55.76	60.19	53.43	54.9	IPL	15	IPL	70	58.36	33.4	62.29	63.7	60.91	61.26	66.19	60.23	61.64		no	0		63.5954	63.5154	64.2401
975191	-5.25	-5.5	0.5		77	ILM	3	IPL	15	58.1	31.94	60.74	60.73	60.75	59.35	61.34	60.74	61.55	IPL	15	IPL	70	65.54	33.92	68.6	68.45	68.75	67.61	69.08	68.21	69.49		no	0		63.2653	63.4376	61.8987
975191	-4.75	-5	0.5		58	ILM	3	IPL	15	50.44	32.36	52.46	51.94	52.99	52.41	51.57	51.42	54.36	IPL	15	IPL	70	59.8	31.13	63.17	62.82	63.53	61.76	61.75	64.84	64.45		no	0		61.9271	61.7478	63.3676
		Black	White	p
	# Subjects (Eyes)	23 (46)	24 (47)
	Gender	11 f; 12 m	14 f; 10 m	0.48
	Age (y)	27.86 ± 5.87	29.79 ± 6.08	0.09
	OU SSI	70.93 ± 7.93	71.13 ± 7.23	0.96
	OU SEq	-2.86 ± 2.71	-2.48 ± 2.50	0.41
